# Supplementary material for: Investigating the Connection between Chronic Periodontitis and Parkinson’s Disease: Findings from a Korean National Cohort Study
Source: Biomedicines. 2024 Apr 3;12(4):792. doi: 10.3390/biomedicines12040792 (PMC11048377; doi:10.3390/biomedicines12040792)
Supplement: Supplementary file 1 [file biomedicines-12-00792-s001.zip]

Archive with 1 entries (1 files):
- biomedicines-2923541-supplementary.pdf
